# Supplementary material for: The Adaptive and Innate Immune Cell Landscape of Uterine Leiomyosarcomas
Source: Sci Rep. 2020 Jan 20;10:702. doi: 10.1038/s41598-020-57627-1 (PMC6971074; doi:10.1038/s41598-020-57627-1)
Supplement: Supplementary file 2 — SupplementaryData-Manzoni.xlsx. [file 41598_2020_57627_MOESM2_ESM.xlsx]

## Sheet: SingleCase-Data
Cases			Absolute values														Tumor phenotype					MonoMacs phenotype									Lymphocyte phenotype													TIM3
	total cells (DAPI)	Segmented % of total	Total gated cells	All MonoMacs	Histiocytes	TAM	Phagocytes	Inflammatory Monocytes	MonoMac-Undefined	Lymphs	CD4	CD8	NK	Endoth	Junk	Unclassified	MHC Class I	MHC Class I Dynamics	B7H3	Axl	IDO	TIM3	PD1	PDL1	B7H3	VISTA	HLA-DR	CD83	OX40	MCM5	PD1	TIM3	CD69	CD4	CD39	FOXP3	CD8	TCF7	VISTA	NK	CD8 & NK	Predominant T cell phenotype		Total MonoMac	Histiocytes	TAM	Phagocytes	Inflammatory Monocytes	MonoMac-Undefined
																																				on CD4 (Treg)		on CD8
Case_01	18389	0.307249	5650	3325	150	2393	86	0	696	1589	894	661	34	216	0		+++	induced	+ het	++	pos	0	0.440602	0.125714	0.110075	0	0.0258647	0	0	0	0.46759	0.511013	0	0.562618	0	0.168904	0.415985	0.415985	0.46759	0.0213971	0	Tex-chronic				0	0		0
Case_02	34286.5	0.228661	7840	5405	1635	2365	797	74	534	1233	0	1126	107	377	0	825	+++	constitutive	+	±	pos weak	0.168733	0.0754857	0	0.413506	0.013691	0.0653099	0.0240518	0.0188714	0.192414	0.731549	0	0	0	0.731549		0.91322	0	0	0.0867802	0	Tex-acute		0.187231	0	0.385624	0	0	0
Case_03	22346.5	0.145168	3244	2710	451	515	1074	155	515	371	0	0	0	163	0	0	+	induced	+ het	++	pos	0.0357934	0.114391	0.095941	0.190037	0.0601476	0.185978	0.190037	0.166421	0.0214022	0	0	0	0	0		0	0	0	0	0	Deserted		0.0441913	0	0	0	0.625806	0
Case_04	28243.5	0.0465948	1316	903	142	580	0	0	181	86	0	0	0	184	31	112	±	constitutive	+++	++	pos	0.593577	0	0	0.203765	0.203765	0.0487265	0.593577	0	0	0	0	0	0	0		0	0	0	0	1	Deserted		0.742382	0	0.924138			0
Case_05	20976	0.768402	16118	11734	7442	3188	0	315	789	3269	197	2987	85	114	676	325	+	induced	+++	++ het	pos	0.207687	0.0824101	0.0908471	0.507755	0.0268451	0.0276973	0	0	0	0.524931	0	0.226063	0.0602631	0.162741	1	0.913735	0.226063	0.750994	0.0260018	0	Tex-acute		0.222659	0	0.665621		1	0
Case_06	35036	0.0848841	2974	2596	342	873	0	0	1381	54	0	54	0	164	160	0	+	constitutive	+ het	+ het	pos	0.236518	0.112481	0.0196456	0.0997689	0.0631741	0.145223	0.413713	0	0.0304314	0	0	0	0	0		1	0	0	0	0	Deserted		0.50535	0	0.703322			0
Case_07	37320.5	0.0611192	2281	1670	397	886	0	66	321	475	365	0	0	0	136	0	+	constitutive	+++	±	pos	0.109581	0.388024	0	0.275449	0	0.134132	0.513174	0	0.039521	1	0.231579	1	0.768421	0	1	0	0	0.231579	0	0	Tex-acute		0.135656	0	0.206546		0	0
Case_08	38368	0.0787114	3020	2575	2226	0	0	219	130	183	0	0	0	138	0	124	±	constitutive	+ het	++	pos	0	0.132039	0.15301	0.210485	0.180971	0.285049	0.184854	0.0504854	0.0504854	0	0	1	0	0		0	0	0	0	0	Deserted		0	0			0
Case_09	27207	0.136877	3724	2707	592	1808	0	307	0	90	0	0	0	113	333	481	+++	constitutive	+ het	neg (vessels ++)	pos weak	0.533432	0.262652	0.212782	0.752124	0.155153	0.0310307	0.577392	0	0.0594754	0	0	0	0	0		0	0	1	0	1	Deserted		0.533432	0	0.798673		0
Case_10	29055	0.384719	11178	7799	467	4614	1778	619	321	3029	473	1711	0	350	0	0	+++	induced	+/- het	+	pos weak	0	0	0.248622	0.327991	0.0793691	0.376843	0.373381	0.0498782	0.0411591	0.396831	0.552988	0.421921	0.156157	0	0.389006	0.564873	0.168042	0.309673	0	0	Tex-acute		0	0	0	0	0	0
Case_11	23733.5	0.435123	10327	8035	893	4821	0	315	2006	1008	106	222	0	204	226	854	+++	constitutive	+	+	pos	0.355943	0.0289981	0.120473	0.360797	0.0392035	0.120473	0.188799	0.00983199	0.0440572	0	0	0.674603	0.105159	0	1	0.220238	0	0	0	0	Deserted		0.474374	0	0.593238		0	0
Case_12	33315	0.5448	18150	16477	4491	8876	1559	437	1114	402	0	0	87	404	717	150	+ focal	induced	+++	±	neg	0.215816	0.183043	0.208533	0.289373	0.0265218	0.00570492	0.292954	0.0091036	0.054743	0	0	0	0	0		0	0	0	0.216418	0	Deserted		0.231465	0	0.351397	0	1	0
Case_13	23971	0.925618	22188	18938	160	11087	7156	469	66	1023	323	467	233	419	1808	0	++ het	induced	+++	++	pos weak	0.221935	0.151389	0.00844862	0.470694	0.0876545	0	0.0221248	0	0.125092	0.315738	0.315738	0	0.315738	0	0	0.4565	0	0	0.227761	0	Tex-acute		0.222711	1	0.364661	0	0	0
Case_14	51749.5	0.334419	17306	9132	0	7481	0	569	1082	4635	1524	2841	270	1838	0	1701	+ het	induced	+	+++	pos	0	0.0489488	0.22788	0.228975	0.104468	0.323259	0.22788	0	0.0623084	0.612945	0.612945	0.321036	0.328803	0.612945	0.369423	0.612945	0.321036	0.321036	0.0582524	0	Tex-mixed		0		0		0	0
Case_15	18164	0.0249394	453	204	0	204	0	0	0	0	0	0	0	95	154	0	+	constitutive	++ het	neg	neg	0	0.308824	0	0	0	0	0	0	0												Deserted		0		0
Case_16	30839	0.33208	10241	7568	2801	3670	0	686	411	1485	625	860	0	827	0	361	+++	induced	-	+	neg	0.14046	0.214191	0.465777	0.40473	0.109276	0.520085	0.150899	0.00515328	0.0906448	0	0.579125	1	0.420875	0.579125	0.6928	0.579125	0.579125	0.579125	0	0	Tex-chronic		0.148526	0	0.289646		0	0
Case_17	12392.5	0.498447	6177	4173	1294	2728	0	151	0	1574	92	657	0	367	63	0	+	induced	-	++	pos	0	0	0	0.0174934	0.155524	0.484064	0.278696	0	0	0.560356	0.142948	0.716645	0.0584498	0.417408	1	0.417408	0.417408	0.224905	0	0.142948	Tex-mixed		0	0	0		0
Case_18	30608	0.132416	4053	2714	382	2174	0	158	0	789	264	467	58	242	0	308	+	constitutive	-	++	pos	0.271923	0.0854827	0.312454	0	0.147384	0.0884304	0.461312	0.0541636	0.0508475	0.468948	0.468948	0.468948	0.334601	0.591888	0.253788	0.591888	0.468948	0	0.0735108	0	Tex-mixed		0.271923	0	0.339466		0
Case_19	30490	0.266907	8138	5459	1942	2741	731	45	0	1133	255	828	50	778	0	768	+++	constitutive	+/- het	++ het	neg	0.183367	0.32625	0.183367	0.0426818	0.326433	0.0514746	0.280637	0.244917	0	0	0.730803	0.730803	0.225066	0.730803	1	0.730803	0.730803	0	0.0441306	0	Tex-chronic		0.183367	0	0.365195	0	0
Case_20	20363.5	0.205367	4182	3273	327	1683	0	89	1174	130	0	0	0	242	89	448	±	induced	-	++	pos het	0.154598	0.251146	0.0999083	0.0122212	0.202872	0.0999083	0.277727	0.0235258	0.035136	0	0	1	0	0		0	0	0	0	0	Deserted		0.241067	0	0.300654		0	0
Case_21	31995.5	0.0985451	3153	2340	1090	1250	0	0	0	136	0	0	0	320	120	237	++ het	constitutive	-	++	pos	0	0.152991	0	0.135897	0.136752	0.355556	0.326923	0.265812	0	0	0	1	0	0		0	0	0	0	0	Deserted		0	0	0

## Sheet: PrimaryAntibodies
Antibody	Species	Clone name	Catalog	Company	RRID	Fluo	Run #	Exposure	lot
Axl	Rb	C89E7	# 8661S	Abcam/Epitomics	N/A	Cy5	n/a	n/a
B7H3 / CD276	Gt	polyclonal Ab	AF1027-SP	R&D	11187852	TRI	8	112
CD3e	Rb	polyclonal Ab	C7930-.2ML	Sigma Aldrich	259074	FITC	6	128
CD4	Rb	EPR6855	ab133616	Abcam/Epitomics	N/A	BV	8	192
CD8	Mo	C8/144B	sc-53212	SCBT	1120718	BV	3	256
CD14	IgG	5A3B11B5	sc-58951	SCBT	781932	FITC	8	224
CD16 / FCGR3A	IgG2A	2H7	NCL-CD16	Leica-Microystem/ Novocastra	563508	FITC	7	224
CD20	IgG2A	L26	sc-58985	SCBT	782024	TRI	5	160
CD32 a,b,c	IgG2B	B-4	sc-166711	SCBT	2103735	BV	1	96	HCM0217121
CD34	IgG3	43A1	sc-65261	SCBT	631133	Cy5	6	224
CD39	IgG2B	IMG17B5F11	ab178572	Abcam/Epitomics	N/A	TRI	7	160
CD43	IgG1	DF-T1	sc-6256	SCBT	627064	TRI	6	112
CD45	IgG1	Bra-55	MS-240 - P0	Thermo	10983556	TRI	6	112	B0909
CD45RB	IgG1	PD7/26 CD45RB Ab-3	sc-53203	SCBT	629104	TRI	6	112	GR3208536-3
CD64 / FCGR1A	IgG1	OTI3D3	TA506343S	Origene	2623718	Cy5	9	640	GR320476-12
CD68	IgG3	PGM1	MA5-12407	Thermo	10979558	Cy5	4	320
CD69	Rb	polyclonal Ab	HPA050525	Sigma Aldrich	2681157	BV	2	256	TD2562386
CD83	IgG2B	F-5	sc-55535	SCBT	831132	TRI	9	256
CD138 / Syndecan 1	IgG1	MI15	MA5-12400	Thermo	10987019	Cy5	7	224	H735
CD163	IgG1	10D6	MA5-11458	Thermo	10982556	TRI	4	112
Desmin	IgG1	D33	M0760	DAKO	2335684	Cy5	n/a	640
FOXP3	IgG1	236A/E7	ab20034	Abcam/Epitomics	445284	Cy5	1	256
Granulysin	IgG2A	F-9	sc-271119	SCBT	10612737	FITC	9	224	CCMR011805A
Granzyme B	IgG2A	GRB7	sc-73620	SCBT	2114695	FITC	9	224
HLA-A	IgG1	HCA2	AM33034PU-N	Origene	N/A	IHC	n/a	n/a	8152B
HLA-DR	IgG2B	SPM288	sc-56545	SCBT	1125217	FITC	4	128
IDO	Rb	SP277	ab228470	Abcam/Epitomics	N/A	TRI	10	256
Lysozyme	Rb	polyclonal Ab	DP028-05	OriGene	1004766	BV	9	192	UAJ0217051
MCM5	IgG2B	E-10	sc-165994	SCBT	2142526	BV	5	96	C0217
OX40 / CD134	Mo	Ber-ACT35	sc-20073	SCBT	626897	TRI	2	384
PAX5	Rat	1H9	05-1573 EMD Millipore	Sigma Aldrich	N/A	Cy5	8	640	GR287445-16
PD1 / CD279	IgG2A	UMAB197	UMAB197	Origene	2629198	FITC	1	384
PD1 / CD279	IgG2A	UMAB199	UMAB199	Origene	2629200	FITC	1	384
PD1 / CD279	IgG1	NAT105	ab52587	Abcam/Epitomics	881954	TRI	n/a	320
PD1 / CD279	Gt	polyclonal Ab	AF1086-SP	R&D	354588	FITC	n/a	448	ICA0717021
PDL1 / CD274 / B7H1	Rb	28-8	ab205921	Abcam/Epitomics	2687878	TRI	3	384	GR155062-8
PDL1 / CD274 / B7H1	Rb	SP142	ab228462	Abcam/Epitomics	N/A	TRI	3	384	GR3215096
PNAd	Rat	MECA-79	sc-19602	SCBT	627143	Cy5	2	448	065M4814B
PTEN	Rb	138G6	9559L	Abcam/Epitomics	823618	IHC	n/a	n/a
S100 aβ chain	Rb	polyclonal Ab		DAKO	N/A	BV	7	96
TCF7	Gt	polyclonal Ab	AF5596-SP	R&D	2199293	FITC	3	224
TIM3 / CD366	Gt	polyclonal Ab	AF 2365	R&D	355235	FITC	2	224	G0616
VISTA / VSIR / B7H5	Rb	D1L2G	#64953	CST	N/A	BV	4	256	TE2568342C
VISTA / VSIR / B7H5	Rb	D5L5T	#54979	CST	N/A	BV	4	256	D115481

## Sheet: SecondaryAntibodies
Host	Target	Color	Reagent	cat n.	Company	Notes	RRID:AB_
Dk	Rb	BV480	Brilliant Violet 480 AffiniPure Donkey Anti-Rabbit IgG (H+L) (min X Bov, Ck, Gt, GP, Sy Hms, Hrs, Hu, Ms, Rat, Shp Sr Prot)	711-685-152	Jackson Immunoresearch	H+L	2651109
Dk	Mo	BV480	Brilliant Violet 480 AffiniPure Donkey Anti-Mouse IgG (H+L) (min X Bov, Ck, Gt, GP, Sy Hms, Hrs, Hu, Rb, Rat, Shp Sr Prot)	715-685-151	Jackson Immunoresearch	H+L	2651119
Gt	IgG1	BV480	Brilliant Violet 480™ AffiniPure Goat Anti-Mouse IgG, Fcγ Subclass 1 Specific (min X Hu, Bov, Rb Sr Prot)	115-685-205	Jackson Immunoresearch	Fc-specific	2651096
Gt	IgG2a	BV480	Brilliant Violet 480™ AffiniPure Goat Anti-Mouse IgG, Fcγ Subclass 2a Specific (min X Hu, Bov, Rb Sr Prot)	115-685-206	Jackson Immunoresearch	Fc-specific	2651097
Gt	IgG2b	BV480	Brilliant Violet 480™ AffiniPure Goat Anti-Mouse IgG, Fcγ Subclass 2b Specific (min X Hu, Bov, Rb Sr Prot)	115-685-207	Jackson Immunoresearch	Fc-specific	2651098
Dk	Gt	BV480	Brilliant Violet 480™ Donkey anti Goat IgG (H+L) (min X Ck, GP, Sy Hms, Hrs, Hu, Ms, Rb, Rat Sr Prot)	705-685-147	Jackson Immunoresearch	H+L	2651103
Dk	Rb	green	Donkey Anti-Rabbit IgG (H+L) Alexa 488 (min X Bov, Ck, Gt, GP, Sy Hms, Hrs, Hu, Ms, Rat, Shp Sr Prot)	711-545-152	Jackson Immunoresearch	H+L	2313584
Gt	Rb	green	AffiniPure Goat Anti-Rabbit IgG (H+L) (min X Hu, Ms, Rat Sr Prot) Alexa Fluor® 488	111-545-144	Jackson Immunoresearch	H+L	2338052
Dk	Mo	green	Alexa Fluor® 488 AffiniPure Dk Anti-Mouse IgG (min X Bov, Ck, Gt, GP, Sy Hms, Hrs, Hu, Ms, Rat, Shp Sr Prot)	715-545-151	Jackson Immunoresearch	H+L	2341099
Gt	Mo	green	AffiniPure Goat Anti-Mouse IgG (H+L) (min X Hu, Bov, Hrs, Rb, Rat Sr Prot) Alexa Fluor® 488	115-545-166	Jackson Immunoresearch	H+L	2338852
Gt	IgG1	green	Gt a Mouse IgG1 -Alexa Fluor 488	115-545-205	Jackson Immunoresearch	Fc-specific	2338854
Gt	IgG2a	green	Alexa Fluor® 488 AffiniPure Goat Anti-Mouse IgG, Fc Subclass 2a Specific	115-545-206	Jackson Immunoresearch	Fc-specific	2338855
Gt	IgG2b	green	Alexa Fluor® 488 AffiniPure Goat Anti-Mouse IgG, Fc Subclass 2b Specific	115-545-207	Jackson Immunoresearch	Fc-specific	2338856
Dk	Gt	green	Alexa Fluor® 488-AffiniPure Donkey Anti-Goat IgG (H+L) (min X Bov, Ck, Gt, GP, Sy Hms, Hrs, Hu, Rb, Rat, Shp Sr Prot)	705-545-147	Jackson Immunoresearch	H+L	2336933
Dk	Rb	orange	Donkey Anti-Rabbit IgG (H+L) ML Rhodamine RedX	711-295-152	Jackson Immunoresearch	H+L	2340613
Gt	Rb	orange	AffiniPure Goat Anti-Rabbit IgG (H+L)(min X Hu, Ms, Rat Sr Prot) Rhodamine Red™-X (RRX)	111-295-144	Jackson Immunoresearch	H+L	2338028
Dk	Mo	orange	Rhodamine Red™-X (RRX) AffiniPure Donkey Anti-Mouse IgG(H+L)(min X Hu, Ms, Rat Sr Prot)	715-295-151	Jackson Immunoresearch	H+L	2340832
Gt	Mo	orange	AffiniPure Goat Anti-Mouse IgG (H+L) (min X Hu, Bov, Hrs, Rb, Rat Sr Prot) Rhodamine Red™-X (RRX)	115-295-166	Jackson Immunoresearch	H+L	2338768
Gt	IgG1	orange	Gt a Mouse IgG1 -Rhodamine RX	115-295-205	Jackson Immunoresearch	Fc-specific	2338769
Gt	IgG2a	orange	Gt a Mouse IgG2a -Rhodamine RX	115-295-206	Jackson Immunoresearch	Fc-specific	2338770
Gt	IgG2b	orange	Rhodamine Red™-X (RRX) AffiniPure Goat Anti-Mouse IgG, Fcγ Subclass 2b Specific (min X Hu, Bov, Rb Sr Prot)	115-295-207	Jackson Immunoresearch	Fc-specific	2338771
Gt	IgG3	orange	Goat Anti-Mouse IgG3 - RhodamineRed-X	115-295-209	Jackson Immunoresearch	Fc-specific	2338773
Dk	Rat	orange	AffiniPure Donkey Anti-Rat IgG (H+L) (min X Hu, Bov, Hrs, Ms, Rb Sr Prot) Rhodamine Red™-X (RRX)	712-295-153	Jackson Immunoresearch	H+L	2340676
Dk	Gt	orange	Rhodamine Red™-X (RRX) Donkey anti Goat IgG (H+L) (min X Ck, GP, Sy Hms, Hrs, Hu, Ms, Rb, Rat Sr Prot)	705-295-147	Jackson Immunoresearch	H+L	2340423
Dk	Gt	red	Alexa Fluor® 647-AffiniPure Donkey Anti-Goat IgG (H+L) (min X Bov, Ck, Gt, GP, Sy Hms, Hrs, Hu, Rb, Rat, Shp Sr Prot)	705-605-147	Jackson Immunoresearch	H+L	2340437
Dk	Rb	red	Alexa Fluor® 647 AffiniPure Donkey Anti-Rabbit IgG (min X Bov, Ck, Gt, GP, Sy Hms, Hrs, Hu, Ms, Rat, Shp Sr Prot)	711-605-152	Jackson Immunoresearch	H+L	2492288
Dk	Mo	red	AffiniPure Donkey Anti-Mouse IgG (H+L) Alexa647 (min X Bov, Ck, Gt, GP, Sy Hms, Hrs, Hu, Rb, Rat, Shp Sr Prot)	715-605-151	Jackson Immunoresearch	H+L	2340863
Gt	IgG1	red	AffiniPure Goat Anti-Mouse IgG, Fcγ Subclass 1 Specific Alexa647	115-605-205	Jackson Immunoresearch	Fc-specific	2338916
Gt	IgG2a	red	Alexa Fluor® 647 Gt a Mouse IgG2a (γ2a)	115-605-206	Jackson Immunoresearch	Fc-specific	2338917
Gt	IgG2b	red	Alexa Fluor® 647 AffiniPure Goat Anti-Mouse IgG, Fcγ Subclass 2b Specific (min X Hu, Bov, Rb Sr Prot)	115-605-207	Jackson Immunoresearch	Fc-specific	2338918
Gt	IgG3	red	Alexa Fluor® 647 AffiniPure Goat Anti-Mouse IgG, Fcγ Subclass 3 Specific (min X Hu, Bov, Rb Sr Prot)	115-605-209	Jackson Immunoresearch	Fc-specific	2338920
Dk	Rat	red	AffiniPure Donkey Anti-Rat IgG (H+L) Alexa 647 (min X Bov, Ck, Gt, GP, Sy Hms, Hrs, Hu, Ms, Rb, Shp Sr Prot)	712-605-153	Jackson Immunoresearch	H+L	2340694
Mouse	IgG1	0	MOPC 21 IgG1k	M7894	Sigma	0	0
Mouse	IgG2a	0	eBM2a	14-4724-85	ThermoFisher	0	0
Mouse	IgG2b	0	eBMG2b	14-4732-82	ThermoFisher	0	0
Mouse	IgG3	0	Mouse IgG3 lambda clone Y5606	M9019	Sigma	0	0
Rb	Ig	0	Rabbit Gamma Globulin 10 mg (11 mg/ml)	011-000-002	Jackson Immunoresearch	0	0
Rat	Ig	0	RAT IMMUNOGLOBULIN G (IGG), FROM SERUM	I4131-10MG	Sigma	0	0
Gt	Ig	0	ChromPure Goat IgG, whole molecule 10mg	005-000-003	Jackson Immunoresearch	0	0

## Sheet: Complete Phenoclusters
Case	Case & phenocluster	cells	Phenotype	CheckpointContent
1	Case_1_ Cluster_1	150	Histiocytes	Macs-AnyCkpt+
1	Case_1_ Cluster_2	614	TAM	MacsPlain
1	Case_1_ Cluster_3	418	Unclass	Macs-AnyPDL1+
1	Case_1_ Cluster_4	1010	TAM	MacsPlain
1	Case_1_ Cluster_5	151	Lymphs	CD4 Treg
1	Case_1_ Cluster_6	102	Unclass	0
1	Case_1_ Cluster_7	86	Phagocytes	MacsPlain
1	Case_1_ Cluster_8	743	Lymphs	CD4 others
1	Case_1_ Cluster_9	769	TAM	Macs-AnyCkpt+
1	Case_1_ Cluster_10	696	MonoMac-U	Macs-AnyCkpt+
1	Case_1_ Cluster_11	216	Endo
1	Case_1_ Cluster_12	34	Lymphs	0
1	Case_1_ Cluster_13	661	Lymphs	CD8 chronicHex
2	Case_2_ Cluster_1	839	TAM	Macs-AnyCkpt+
2	Case_2_ Cluster_2	782	TAM	Macs-AnyCkpt+
2	Case_2_ Cluster_3	130	TAM	Macs-AnyCkpt+
2	Case_2_ Cluster_4	1040	Histiocytes	MacsPlain
2	Case_2_ Cluster_5	408	MonoMac-U	Macs-AnyCkpt+
2	Case_2_ Cluster_6	444	Phagocytes	MacsPlain
2	Case_2_ Cluster_7	723	Unclass	0
2	Case_2_ Cluster_8	902	Lymphs	CD8 acuteHex
2	Case_2_ Cluster_9	353	Phagocytes	MacsPlain
2	Case_2_ Cluster_10	102	Unclass	0
2	Case_2_ Cluster_11	595	Histiocytes	MacsPlain
2	Case_2_ Cluster_12	224	Lymphs	CD8 chronicHex
2	Case_2_ Cluster_13	74	Inflamm
2	Case_2_ Cluster_14	126	MonoMac-U	MacsPlain
2	Case_2_ Cluster_15	614	TAM	Macs-AnyCkpt+
2	Case_2_ Cluster_16	377	Endo
2	Case_2_ Cluster_17	107	Lymphs	0
3	Case_3_ Cluster_1	515	TAM	Macs-AnyCkpt+
3	Case_3_ Cluster_2	163	Endo
3	Case_3_ Cluster_3	58	Inflamm
3	Case_3_ Cluster_4	310	Phagocytes	Macs-AnyCkpt+
3	Case_3_ Cluster_5	158	Phagocytes	MacsPlain
3	Case_3_ Cluster_6	371	Lymphs	0
3	Case_3_ Cluster_7	97	Inflamm
3	Case_3_ Cluster_8	260	Phagocytes	Macs-AnyPDL1+
3	Case_3_ Cluster_9	515	MonoMac-U	MacsPlain
3	Case_3_ Cluster_10	451	Histiocytes	MacsPlain
3	Case_3_ Cluster_11	346	Phagocytes	MacsPlain
4	Case_4_ Cluster_1	142	Histiocytes	MacsPlain
4	Case_4_ Cluster_2	86	Lymphs	0
4	Case_4_ Cluster_3	44	TAM	MacsPlain
4	Case_4_ Cluster_4	301	TAM	Macs-AnyCkpt+
4	Case_4_ Cluster_5	31	Junk
4	Case_4_ Cluster_6	181	MonoMac-U	MacsPlain
4	Case_4_ Cluster_7	184	Endo
4	Case_4_ Cluster_8	235	TAM	Macs-AnyCkpt+
4	Case_4_ Cluster_9	112	Unclass	MacsPlain
5	Case_5_ Cluster_1	432	TAM	Macs-AnyCkpt+
5	Case_5_ Cluster_2	114	Endo
5	Case_5_ Cluster_3	3301	Histiocytes	Macs-AnyCkpt+
5	Case_5_ Cluster_4	115	Junk
5	Case_5_ Cluster_5	325	Unclass	MacsPlain
5	Case_5_ Cluster_6	561	Junk
5	Case_5_ Cluster_7	967	Histiocytes	Macs-AnyCkpt+
5	Case_5_ Cluster_8	739	Lymphs	CD8 acuteHex
5	Case_5_ Cluster_9	3174	Histiocytes	MacsPlain
5	Case_5_ Cluster_10	1066	TAM	Macs-AnyPDL1+
5	Case_5_ Cluster_11	197	Lymphs	CD4 Treg
5	Case_5_ Cluster_12	1716	Lymphs	CD8 acuteHex
5	Case_5_ Cluster_13	1690	TAM	Macs-AnyCkpt+
5	Case_5_ Cluster_14	315	Inflamm
5	Case_5_ Cluster_15	789	MonoMac-U	MacsPlain
5	Case_5_ Cluster_16	85	Lymphs	0
5	Case_5_ Cluster_17	532	Lymphs	CD8 chronicHex
6	Case_6_ Cluster_1	292	MonoMac-U	Macs-AnyCkpt+
6	Case_6_ Cluster_2	259	TAM	Macs-AnyCkpt+
6	Case_6_ Cluster_3	109	Junk
6	Case_6_ Cluster_4	141	TAM	Macs-AnyCkpt+
6	Case_6_ Cluster_5	377	MonoMac-U	MacsPlain
6	Case_6_ Cluster_6	51	Junk	Macs-AnyPDL1+
6	Case_6_ Cluster_7	633	MonoMac-U	MacsPlain
6	Case_6_ Cluster_8	473	TAM	Macs-AnyCkpt+
6	Case_6_ Cluster_9	342	Histiocytes	MacsPlain
6	Case_6_ Cluster_10	79	MonoMac-U	MacsPlain
6	Case_6_ Cluster_11	54	Lymphs	CD8 chronicHex
6	Case_6_ Cluster_12	164	Endo
7	Case_7_ Cluster_1	97	MonoMac-U	MacsPlain
7	Case_7_ Cluster_2	66	Inflamm
7	Case_7_ Cluster_3	224	MonoMac-U	MacsPlain
7	Case_7_ Cluster_4	460	TAM	Macs-AnyCkpt+
7	Case_7_ Cluster_5	136	Junk
7	Case_7_ Cluster_6	188	Histiocytes	Macs-AnyCkpt+
7	Case_7_ Cluster_7	243	TAM	MacsPlain
7	Case_7_ Cluster_8	183	TAM	Macs-AnyCkpt+
7	Case_7_ Cluster_9	110	Lymphs	0
7	Case_7_ Cluster_10	365	Lymphs	CD4 Treg
7	Case_7_ Cluster_11	209	Histiocytes	MacsPlain
8	Case_8_ Cluster_1	328	Histiocytes	MacsPlain
8	Case_8_ Cluster_2	441	Histiocytes	MacsPlain
8	Case_8_ Cluster_3	247	Histiocytes	Macs-AnyCkpt+
8	Case_8_ Cluster_4	219	Inflamm
8	Case_8_ Cluster_5	148	Histiocytes	Macs-AnyCkpt+
8	Case_8_ Cluster_6	340	Histiocytes	Macs-AnyCkpt+
8	Case_8_ Cluster_7	328	Histiocytes	MacsPlain
8	Case_8_ Cluster_8	394	Histiocytes	Macs-AnyPDL1+
8	Case_8_ Cluster_9	183	Lymphs	0
8	Case_8_ Cluster_10	124	Unclass	0
8	Case_8_ Cluster_11	138	Endo
8	Case_8_ Cluster_12	130	MonoMac-U	MacsPlain
9	Case_9_ Cluster_1	119	TAM	Macs-AnyCkpt+
9	Case_9_ Cluster_2	161	TAM	MacsPlain
9	Case_9_ Cluster_3	84	TAM	MacsPlain
9	Case_9_ Cluster_4	229	Junk
9	Case_9_ Cluster_5	90	Lymphs	0
9	Case_9_ Cluster_6	254	TAM	Macs-AnyCkpt+
9	Case_9_ Cluster_7	614	TAM	Macs-AnyCkpt+
9	Case_9_ Cluster_8	481	Unclass	0
9	Case_9_ Cluster_9	576	TAM	Macs-AnyPDL1+
9	Case_9_ Cluster_10	307	Inflamm
9	Case_9_ Cluster_11	113	Endo
9	Case_9_ Cluster_12	104	Junk
9	Case_9_ Cluster_13	592	Histiocytes	Macs-AnyCkpt+
10	Case_10_ Cluster_1	509	Lymphs	CD8 chronicHex
10	Case_10_ Cluster_2	619	Inflamm
10	Case_10_ Cluster_3	1083	TAM	Macs-AnyPDL1+
10	Case_10_ Cluster_4	467	Histiocytes	Macs-AnyPDL1+
10	Case_10_ Cluster_5	321	MonoMac-U	MacsPlain
10	Case_10_ Cluster_6	2056	TAM	MacsPlain
10	Case_10_ Cluster_7	289	Lymphs	0
10	Case_10_ Cluster_8	1202	Lymphs	CD8 acuteHex
10	Case_10_ Cluster_9	389	Phagocytes	Macs-AnyPDL1+
10	Case_10_ Cluster_10	350	Endo
10	Case_10_ Cluster_11	1475	TAM	Macs-AnyCkpt+
10	Case_10_ Cluster_12	184	Lymphs	CD4 Treg
10	Case_10_ Cluster_13	429	Lymphs	0
10	Case_10_ Cluster_14	1389	Phagocytes	MacsPlain
10	Case_10_ Cluster_15	340	Lymphs	0
10	Case_10_ Cluster_16	76	Lymphs	0
11	Case_11_ Cluster_1	354	Unclass	0
11	Case_11_ Cluster_2	893	Histiocytes	Macs-AnyCkpt+
11	Case_11_ Cluster_3	222	Lymphs	0
11	Case_11_ Cluster_4	45	Junk
11	Case_11_ Cluster_5	79	Junk
11	Case_11_ Cluster_6	1517	TAM	Macs-AnyCkpt+
11	Case_11_ Cluster_7	760	TAM	MacsPlain
11	Case_11_ Cluster_8	968	TAM	Macs-AnyPDL1+
11	Case_11_ Cluster_9	106	Lymphs	CD4 Treg
11	Case_11_ Cluster_10	680	Lymphs	0
11	Case_11_ Cluster_11	204	Endo
11	Case_11_ Cluster_12	233	TAM	Macs-AnyCkpt+
11	Case_11_ Cluster_13	315	Inflamm
11	Case_11_ Cluster_14	500	Unclass	0
11	Case_11_ Cluster_15	2006	MonoMac-U	Macs-AnyCkpt+
11	Case_11_ Cluster_16	1343	TAM	Macs-AnyCkpt+
11	Case_11_ Cluster_17	102	Junk
12	Case_12_ Cluster_1	171	Histiocytes	MacsPlain
12	Case_12_ Cluster_2	1289	Phagocytes	Macs-AnyPDL1+
12	Case_12_ Cluster_3	321	TAM	MacsPlain
12	Case_12_ Cluster_4	1727	Histiocytes	Macs-AnyPDL1+
12	Case_12_ Cluster_5	212	MonoMac-U	MacsPlain
12	Case_12_ Cluster_6	148	TAM	MacsPlain
12	Case_12_ Cluster_7	2593	Histiocytes	MacsPlain
12	Case_12_ Cluster_8	1873	TAM	MacsPlain
12	Case_12_ Cluster_9	270	Phagocytes	Macs-AnyPDL1+
12	Case_12_ Cluster_10	437	Inflamm
12	Case_12_ Cluster_11	1091	TAM	Macs-AnyCkpt+
12	Case_12_ Cluster_12	546	TAM	Macs-AnyCkpt+
12	Case_12_ Cluster_13	315	Lymphs	0
12	Case_12_ Cluster_14	3415	TAM	MacsPlain
12	Case_12_ Cluster_15	623	Junk
12	Case_12_ Cluster_16	404	Endo
12	Case_12_ Cluster_17	150	Unclass	Macs-AnyPDL1+
12	Case_12_ Cluster_18	94	Junk
12	Case_12_ Cluster_19	902	MonoMac-U	MacsPlain
12	Case_12_ Cluster_20	1482	TAM	Macs-AnyCkpt+
12	Case_12_ Cluster_21	87	Lymphs	0
13	Case_13_ Cluster_1	2046	TAM	Macs-AnyCkpt+
13	Case_13_ Cluster_2	2369	TAM	MacsPlain
13	Case_13_ Cluster_3	323	Lymphs	CD4 others
13	Case_13_ Cluster_4	66	MonoMac-U	Macs-AnyPDL1+
13	Case_13_ Cluster_5	1628	TAM	Macs-AnyCkpt+
13	Case_13_ Cluster_6	1997	TAM	Macs-AnyCkpt+
13	Case_13_ Cluster_7	207	Phagocytes	MacsPlain
13	Case_13_ Cluster_8	1660	Phagocytes	Macs-AnyCkpt+
13	Case_13_ Cluster_9	1808	Junk
13	Case_13_ Cluster_10	1193	Phagocytes	Macs-AnyCkpt+
13	Case_13_ Cluster_11	929	Phagocytes	Macs-AnyCkpt+
13	Case_13_ Cluster_12	1514	TAM	MacsPlain
13	Case_13_ Cluster_13	233	Lymphs	0
13	Case_13_ Cluster_14	160	Histiocytes	Macs-AnyPDL1+
13	Case_13_ Cluster_15	3167	Phagocytes	Macs-AnyCkpt+
13	Case_13_ Cluster_16	467	Lymphs	CD8 chronicHex
13	Case_13_ Cluster_17	469	Inflamm
13	Case_13_ Cluster_18	1533	TAM	MacsPlain
13	Case_13_ Cluster_19	419	Endo
14	Case_14_ Cluster_1	270	Lymphs	0
14	Case_14_ Cluster_2	447	Unclass	0
14	Case_14_ Cluster_3	569	Inflamm
14	Case_14_ Cluster_4	2091	TAM	Macs-AnyCkpt+
14	Case_14_ Cluster_5	1439	TAM	MacsPlain
14	Case_14_ Cluster_6	884	Endo
14	Case_14_ Cluster_7	1025	Unclass	0
14	Case_14_ Cluster_8	1082	MonoMac-U	MacsPlain
14	Case_14_ Cluster_9	954	Endo
14	Case_14_ Cluster_10	1488	Lymphs	CD8 acuteHex
14	Case_14_ Cluster_11	961	Lymphs	CD4 others
14	Case_14_ Cluster_12	1870	TAM	MacsPlain
14	Case_14_ Cluster_13	1353	Lymphs	CD8 acuteHex
14	Case_14_ Cluster_14	563	Lymphs	CD4 Treg
14	Case_14_ Cluster_15	229	Unclass	0
14	Case_14_ Cluster_16	2081	TAM	Macs-AnyPDL1+
15	Case_15_ Cluster_1	82	Junk
15	Case_15_ Cluster_2	54	Junk
15	Case_15_ Cluster_3	95	Endo
15	Case_15_ Cluster_4	63	TAM	Macs-AnyCkpt+
15	Case_15_ Cluster_5	141	TAM	MacsPlain
15	Case_15_ Cluster_6	18	Junk
16	Case_16_ Cluster_1	79	Unclass	0
16	Case_16_ Cluster_2	39	Unclass	0
16	Case_16_ Cluster_3	1387	Histiocytes	Macs-AnyPDL1+
16	Case_16_ Cluster_4	262	TAM	Macs-AnyCkpt+
16	Case_16_ Cluster_5	192	Lymphs	CD4 others
16	Case_16_ Cluster_6	1063	TAM	Macs-AnyCkpt+
16	Case_16_ Cluster_7	724	TAM	Macs-AnyPDL1+
16	Case_16_ Cluster_8	181	Endo
16	Case_16_ Cluster_9	1414	Histiocytes	Macs-AnyPDL1+
16	Case_16_ Cluster_10	686	Inflamm
16	Case_16_ Cluster_11	1621	TAM	Macs-AnyCkpt+
16	Case_16_ Cluster_12	243	Unclass	0
16	Case_16_ Cluster_13	433	Lymphs	CD4 Treg
16	Case_16_ Cluster_14	84	Endo
16	Case_16_ Cluster_15	562	Endo
16	Case_16_ Cluster_16	411	MonoMac-U	Macs-AnyCkpt+
16	Case_16_ Cluster_17	860	Lymphs	CD8 chronicHex
17	Case_17_ Cluster_1	657	Lymphs	CD8 acuteHex
17	Case_17_ Cluster_2	839	TAM	MacsPlain
17	Case_17_ Cluster_3	653	Histiocytes	MacsPlain
17	Case_17_ Cluster_4	354	Lymphs	0
17	Case_17_ Cluster_5	92	Lymphs	CD4 Treg
17	Case_17_ Cluster_6	246	Lymphs	0
17	Case_17_ Cluster_7	1236	TAM	MacsPlain
17	Case_17_ Cluster_8	63	Junk
17	Case_17_ Cluster_9	294	Endo
17	Case_17_ Cluster_10	73	Endo
17	Case_17_ Cluster_11	131	Histiocytes	Macs-AnyCkpt+
17	Case_17_ Cluster_12	510	Histiocytes	MacsPlain
17	Case_17_ Cluster_13	151	Inflamm
17	Case_17_ Cluster_14	225	Lymphs	0
17	Case_17_ Cluster_15	653	TAM	MacsPlain
18	Case_18_ Cluster_1	738	TAM	Macs-AnyPDL1+
18	Case_18_ Cluster_2	110	Histiocytes	Macs-AnyPDL1+
18	Case_18_ Cluster_3	404	TAM	MacsPlain
18	Case_18_ Cluster_4	232	TAM	Macs-AnyCkpt+
18	Case_18_ Cluster_5	138	TAM	MacsPlain
18	Case_18_ Cluster_6	197	Lymphs	CD4 others
18	Case_18_ Cluster_7	97	Lymphs	CD8 chronicHex
18	Case_18_ Cluster_8	370	Lymphs	CD8 acuteHex
18	Case_18_ Cluster_9	240	Unclass	Macs-AnyCkpt+
18	Case_18_ Cluster_10	272	Histiocytes	MacsPlain
18	Case_18_ Cluster_11	242	Endo
18	Case_18_ Cluster_12	37	Unclass	0
18	Case_18_ Cluster_13	67	Lymphs	CD4 Treg
18	Case_18_ Cluster_14	31	Unclass	0
18	Case_18_ Cluster_15	58	Lymphs	0
18	Case_18_ Cluster_16	158	Inflamm
18	Case_18_ Cluster_17	662	TAM	MacsPlain
19	Case_19_ Cluster_1	445	Unclass	Macs-AnyCkpt+
19	Case_19_ Cluster_2	233	TAM	Macs-AnyCkpt+
19	Case_19_ Cluster_3	731	Phagocytes	Macs-AnyCkpt+
19	Case_19_ Cluster_4	1336	Histiocytes	Macs-AnyCkpt+
19	Case_19_ Cluster_5	424	Endo
19	Case_19_ Cluster_6	45	Inflamm
19	Case_19_ Cluster_7	64	Unclass	0
19	Case_19_ Cluster_8	255	Lymphs	CD4 Treg
19	Case_19_ Cluster_9	425	TAM	MacsPlain
19	Case_19_ Cluster_10	354	Endo
19	Case_19_ Cluster_11	50	Lymphs	0
19	Case_19_ Cluster_12	259	Unclass	0
19	Case_19_ Cluster_13	606	Histiocytes	Macs-AnyCkpt+
19	Case_19_ Cluster_14	801	TAM	MacsPlain
19	Case_19_ Cluster_15	281	TAM	MacsPlain
19	Case_19_ Cluster_16	828	Lymphs	CD8 chronicHex
19	Case_19_ Cluster_17	1001	TAM	Macs-AnyPDL1+
20	Case_20_ Cluster_1	242	Endo
20	Case_20_ Cluster_2	256	Unclass	Macs-AnyCkpt+
20	Case_20_ Cluster_3	40	Junk
20	Case_20_ Cluster_4	685	MonoMac-U	MacsPlain
20	Case_20_ Cluster_5	582	TAM	MacsPlain
20	Case_20_ Cluster_6	595	TAM	MacsPlain
20	Case_20_ Cluster_7	49	Junk
20	Case_20_ Cluster_8	327	Histiocytes	Macs-AnyPDL1+
20	Case_20_ Cluster_9	77	Unclass	Macs-AnyCkpt+
20	Case_20_ Cluster_10	506	TAM	Macs-AnyCkpt+
20	Case_20_ Cluster_11	89	Inflamm
20	Case_20_ Cluster_12	489	MonoMac-U	MacsPlain
20	Case_20_ Cluster_13	115	Unclass	0
20	Case_20_ Cluster_14	130	Lymphs	0
21	Case_21_ Cluster_1	622	Histiocytes	MacsPlain
21	Case_21_ Cluster_2	143	Histiocytes	MacsPlain
21	Case_21_ Cluster_3	320	Endo
21	Case_21_ Cluster_4	474	TAM	MacsPlain
21	Case_21_ Cluster_5	237	Unclass	0
21	Case_21_ Cluster_6	358	TAM	Macs-AnyCkpt+
21	Case_21_ Cluster_7	66	Junk
21	Case_21_ Cluster_8	318	TAM	Macs-AnyCkpt+
21	Case_21_ Cluster_9	325	Histiocytes	MacsPlain
21	Case_21_ Cluster_10	100	TAM	MacsPlain
21	Case_21_ Cluster_11	54	Junk
21	Case_21_ Cluster_12	136	Lymphs	0
